# Supplementary material for: Communicating Health to Young Adults Using Social Media: How, Where, and When?
Source: Nutrients. 2022 Jul 20;14(14):2967. doi: 10.3390/nu14142967 (PMC9318771; doi:10.3390/nu14142967)
Supplement: Supplementary file 1 [file nutrients-14-02967-s001.zip]

Archive with 1 entries (1 files):
- nutrients-1699518-supplementary.pdf
